# Supplementary material for: Deoxyvasicinone with Anti-Melanogenic Activity from Marine-Derived Streptomyces sp. CNQ-617
Source: Mar Drugs. 2022 Feb 21;20(2):155. doi: 10.3390/md20020155 (PMC8874703; doi:10.3390/md20020155)
Supplement: Supplementary file 1 [file marinedrugs-20-00155-s001.zip]

Archive with 1 entries (1 files):
- marinedrugs-1592020-supplementary.pdf
